# Supplementary material for: High Expression Levels of miR-21-5p in Younger Hospitalized COVID-19 Patients Are Associated with Mortality and Critical Disease
Source: Int J Mol Sci. 2023 Jun 14;24(12):10112. doi: 10.3390/ijms241210112 (PMC10298718; doi:10.3390/ijms241210112)
Supplement: Supplementary file 1 [file ijms-24-10112-s001.zip]

Archive with 1 entries (1 files):
- ijms-2418292-supplementary.pdf
